# Supplementary material for: Chemical Characterization of Flowers and Leaf Extracts Obtained from Turnera subulata and Their Immunomodulatory Effect on LPS-Activated RAW 264.7 Macrophages
Source: Molecules. 2022 Feb 6;27(3):1084. doi: 10.3390/molecules27031084 (PMC8839466; doi:10.3390/molecules27031084)
Supplement: Supplementary file 1 [file molecules-27-01084-s001.zip]

Archive with 1 entries (1 files):
- molecules-1561005-supplementary.pdf
